# Supplementary material for: Music and animal welfare: from behavioral and physiological effects to potential applications in animal husbandry
Source: PeerJ. 2026 Jun 16;14:e20577. doi: 10.7717/peerj.20577 (PMC13281747; doi:10.7717/peerj.20577)
Supplement: Supplemental Information 1 — From the 1,854 articles retrieved from Web of Science, 130 articles were identified as reporting the effects of music on animals. [file peerj-14-20577-s001.xlsx]

## Sheet: Sheet1
Supplemental table 1. Publications related to music and animals identified in the literature search.
reference information	search engine	cited in this review
Ahmad-Hanafi S, Zulkifli I, Ramiah SK, Chung ELT, Kamil R, Sazili AQ, and Mashitah J. 2025. Prenatal auditory stimulation and impacts on physiological response to feed restriction in broiler chickens at market age (vol 103, 103948, 2024). POULTRY SCIENCE 104. 10.1016/j.psj.2024.104528	Web of Science	Yes
Akiyama K, and Sutoo De. 2011. Effect of different frequencies of music on blood pressure regulation in spontaneously hypertensive rats. NEUROSCIENCE LETTERS 487:58-60. 10.1016/j.neulet.2010.09.073	Web of Science	No
Alladi PA, Roy T, Singh N, and Wadhwa S. 2005. Prenatal auditory enrichment with species-specific calls and sitar music modulates expression of Bcl-2 and Bax to alter programmed cell death in developing chick auditory nuclei. INTERNATIONAL JOURNAL OF DEVELOPMENTAL NEUROSCIENCE 23:363-373. 10.1016/j.ijdevneu.2004.12.009	Web of Science	No
Amaya V, Descovich K, Paterson MBA, and Phillips CJC. 2021. Effects of Music Pitch and Tempo on the Behaviour of Kennelled Dogs. ANIMALS 11. 10.3390/ani11010010	Web of Science	Yes
Amaya V, Paterson MBA, Descovich K, and Phillips CJC. 2020. Effects of Olfactory and Auditory Enrichment on Heart Rate Variability in Shelter Dogs. ANIMALS 10. 10.3390/ani10081385	Web of Science	Yes
Angelucci F, Fiore M, Ricci E, Padua L, Sabino A, and Tonali PA. 2007. Investigating the neurobiology of music: brain-derived neurotrophic factor modulation in the hippocampus of young adult mice. BEHAVIOURAL PHARMACOLOGY 18:491-496. 10.1097/FBP.0b013e3282d28f50	Web of Science	No
Barcellos HHA, Koakoski G, Chaulet F, Kirsten KS, Kreutz LC, Kalueff AV, and Barcellos LJG. 2018. The effects of auditory enrichment on zebrafish behavior and physiology. PEERJ 6. 10.7717/peerj.5162	Google Scholar	Yes
Bowman A, Dowell FJ, Evans NP, and Scottish S. 2015. 'Four Seasons' in an animal rescue centre; classical music reduces environmental stress in kennelled dogs. PHYSIOLOGY & BEHAVIOR 143:70-82. 10.1016/j.physbeh.2015.02.035	Web of Science	No
Bowman A, Dowell FJ, Evans NP, and Scottish S. 2017. The effect of different genres of music on the stress levels of kennelled dogs. PHYSIOLOGY & BEHAVIOR 171:207-215. 10.1016/j.physbeh.2017.01.024	Web of Science	No
Brooker JS. 2016. An investigation of the auditory perception of western lowland gorillas in an enrichment study. Zoo Biol 35:398-408. 10.1002/zoo.21312	Web of Science	Yes
Bryant GA. 2013. Animal signals and emotion in music: coordinating affect across groups. Frontiers in psychology 4:990-990. 10.3389/fpsyg.2013.00990	Web of Science	Yes
Cagiano R, Bera I, Sabatini R, Flace P, Vermesan D, Vermesan H, Dragulescu SI, Bottalico L, and Santacroce L. 2008. Effects on rat sexual behaviour of acute MDMA (ecstasy) alone or in combination with loud music. EUROPEAN REVIEW FOR MEDICAL AND PHARMACOLOGICAL SCIENCES 12:285-292.	Web of Science	No
Campo JL, Gil MG, and Dávila SG. 2005. Effects of specific noise and music stimuli on stress and fear levels of laying hens of several breeds. APPLIED ANIMAL BEHAVIOUR SCIENCE 91:75-84. 10.1016/j.applanim.2004.08.028	Web of Science	Yes
Cao SW, Yang FP, Wu RY, Zhang XY, Ye MH, and Wei WH. 2023. Beneficial effects of instrumental music on the production performance of Xiandao green-shell layers housed under different stocking densities. ANIMAL PRODUCTION SCIENCE 63:664-672. 10.1071/AN22288	Web of Science	No
Cao Z, Zhao H, Feng Z, Yang B, Li Z, Ma X, Gu S, and Ma N. 2025. Effects of Raga music and Chinese five-element on milk production, antioxidant, neuroendocrine, immune, and welfare indicators in dairy cows. FRONTIERS IN VETERINARY SCIENCE 12. 10.3389/fvets.2025.1623026	Web of Science	No
Cardona JZ, Ceballos MC, Morales AMT, Jaramillo ED, and Rodríguez BD. 2022. Music modulates emotional responses in growing pigs. SCIENTIFIC REPORTS 12. 10.1038/s41598-022-07300-6	Web of Science	No
Cartolano MC, Berenshtein I, Heuer RM, Pasparakis C, Rider M, Hammerschlag N, Paris CB, Grosell M, McDonald MD. 2020. Impacts of a local music festival on fish stress hormone levels and the adjacent underwater soundscape. Environ Pollut 265:10 DOI 10.1016/j.envpol.2020.11492	Google Scholar	Yes
Catli T, Yildirim O, and Turker A. 2015. The Effect of Different Tempos of Music During Feeding, on Growth Performance, Chemical Body Composition, and Feed Utilization of Turbot (Psetta maeotica, Pallas 1814). ISRAELI JOURNAL OF AQUACULTURE-BAMIDGEH 67.	Google Scholar	Yes
Chang QQ, Li C, Zhao S, Wang HW, Li JH, Zhang RX, and Bao J. 2024. Research Note: Effects of environmental sound stimulus on behavioral responses, cortisol levels, and horizontal immunity of transferred pullets. POULTRY SCIENCE 103. 10.1016/j.psj.2024.103689	Web of Science	No
Chase AR. 2001. Music discriminations by carp (Cyprinus carpio). Anim Learn Behav 29:336-353 DOI 10.3758/bf03192900	Google Scholar	Yes
Chase ID. 2006. Music notation: a new method for visualizing social interaction in animals and humans. Frontiers in zoology 3:18-18. 10.1186/1742-9994-3-18	Web of Science	Yes
Chaudhury S, Nag TC, and Wadhwa S. 2009. Effect of Prenatal Auditory Stimulation on Numerical Synaptic Density and Mean Synaptic Height in the Posthatch Day 1 Chick Hippocampus. SYNAPSE 63:152-159. 10.1002/syn.20585	Web of Science	No
Chen S, Liang T, Zhou FH, Cao Y, Wang C, Wang F-Y, Li F, Zhou X-F, Zhang J-Y, and Li C-Q. 2019. Regular Music Exposure in Juvenile Rats Facilitates Conditioned Fear Extinction and Reduces Anxiety after Foot Shock in Adulthood. BIOMED RESEARCH INTERNATIONAL 2019. 10.1155/2019/8740674	Web of Science	Yes
Chikahisa S, Sano A, Kitaoka K, Miyamoto KI, and Sei H. 2007. Anxiolytic effect of music depends on ovarian steroid in female mice. BEHAVIOURAL BRAIN RESEARCH 179:50-59. 10.1016/j.bbr.2007.01.010	Web of Science	No
Ciborowska P, Bien D, Zbikowski A, Pawlowski K, Urban J, Zalewska A, Matuszewski A, Kareem KY, Piotrowska K, and Michalczuk M. 2025. The impact of relaxation music (Weightless by Marconi Union) on production performance, welfare, and hematological and biochemical blood parameters in broiler chickens. POULTRY SCIENCE 104. 10.1016/j.psj.2024.104555	Web of Science	No
Contreras-Torres EG, Hernandez-Chavez JF, Diaz-Quiroz CA, Molina-Barrios R, Millan PA, and Ulloa-Mercado RG. 2024. Music enrichment improves the behavior and leukocyte profile of dairy cattle. OPEN AGRICULTURE 9. 10.1515/opag-2022-0289	Web of Science	Yes
da Fe VCS, dos Santos VMO, de Lima ACB, Hernandes MSP, Caldara FR, and Gomes MDNB. 2025. Auditory enrichment on facial and physiological responses of Pantaneiro geldings and mares under short-term stress. PLOS ONE 20. 10.1371/journal.pone.0323649	Web of Science	No
Dal A, Yanik H, Elibol B, and Usak ST. 2020. Effects of music on stress induced hormones and oxidative stress levels. CUKUROVA MEDICAL JOURNAL 45:1493-1498. 10.17826/cumj.735738	Web of Science	No
Davila SG, Campo JL, Gil MG, Prieto MT, and Torres O. 2011. Effects of auditory and physical enrichment on 3 measurements of fear and stress (tonic immobility duration, heterophil to lymphocyte ratio, and fluctuating asymmetry) in several breeds of layer chicks. POULTRY SCIENCE 90:2459-2466. 10.3382/ps.2011-01595	Web of Science	No
de Camargo AM, Bonde H, Dal Magro DD, de Lima DD, and Campanella LCD. 2017. Cocoa and classical music: effect on anxiety and antioxidant activity in Wistar rats. ARCHIVOS LATINOAMERICANOS DE NUTRICION 67:106-115.	Web of Science	No
de Castro Lippi IC, Caldara FR, de Lima Almeida-Paz IC, Morais HB, Odakura AM, Konkiewitz EC, Ferreira WS, Fraga TL, de Castro Burbarelli MF, Felix GA, Garcia RG, and dos Santos LS. 2022. Effects of Music Therapy on Neuroplasticity, Welfare, and Performance of Piglets Exposed to Music Therapy in the Intra- and Extra-Uterine Phases. ANIMALS 12. 10.3390/ani12172211	Web of Science	Yes
de Jonge FH, Boleij H, Baars AM, Dudink S, and Spruijt BM. 2008. Music during play-time: Using context conditioning as a tool to improve welfare in piglets. APPLIED ANIMAL BEHAVIOUR SCIENCE 115:138-148. 10.1016/j.applanim.2008.04.009	Web of Science	No
de Oliveira FYU, Odakura AM, Burbarelli MFdC, dos Ouros CC, Paz ICdLA, Braz JM, Garcia RG, and Caldara FR. 2024. Impact of musical rhythm on blood, physiological and welfare parameters in stabled horses. SCIENTIFIC REPORTS 14. 10.1038/s41598-024-82637-8	Web of Science	No
de Souza JF, Silveira MM, Barcellos HHA, Barcellos LJG, and Luchiari AC. 2022. Sound stimulus effects on dusky damselfish behavior and cognition. MARINE POLLUTION BULLETIN 184. 10.1016/j.marpolbul.2022.114111	Google Scholar	Yes
dos Santos AC, de Abreu MS, de Mello GP, Costella V, do Amaral NR, Zanella A, Poletto J, Petersen EV, Kalueff AV, and Giacomini ACVV. 2023. Solfeggio-frequency music exposure reverses cognitive and endocrine deficits evoked by a 24-h light exposure in adult zebrafish. BEHAVIOURAL BRAIN RESEARCH 450. 10.1016/j.bbr.2023.114461	Google Scholar	Yes
Engler WJ, and Bain M. 2017. Effect of different types of classical music played at a veterinary hospital on dog behavior and owner satisfaction. JAVMA-JOURNAL OF THE AMERICAN VETERINARY MEDICAL ASSOCIATION 251:195-200. 10.2460/javma.251.2.195	Web of Science	Yes
Erasmus LM, Van Marle-Köster E, Masenge A, and Ganswindt A. 2023. Exploring the effect of auditory stimuli on activity levels, milk yield and faecal glucocorticoid metabolite concentrations in Holstein cows. DOMESTIC ANIMAL ENDOCRINOLOGY 82. 10.1016/j.domaniend.2022.106767	Web of Science	No
Erken G, Bor-Kucukatay M, Erken HA, Kursunluoglu R, and Genc O. 2008. Influence of classical and rock music on red blood cell rheological properties in rats. MEDICAL SCIENCE MONITOR 14:BR28-BR33.	Web of Science	No
Escribano B, Quero I, Feijóo M, Tasset I, Montilla P, and Túnez I. 2014. Role of noise and music as anxiety modulators: Relationship with ovarian hormones in the rat. APPLIED ANIMAL BEHAVIOUR SCIENCE 152:73-82. 10.1016/j.applanim.2013.12.006	Web of Science	No
Fanning L, Larsen H, and Taylor PS. 2020. A Preliminary Study Investigating the Impact of Musical Concerts on the Behavior of Captive Fiordland Penguins (Eudyptes pachyrhynchus) and Collared Peccaries (Pecari tajacu). ANIMALS 10. 10.3390/ani10112035	Web of Science	Yes
Filippi P, Hoeschele M, Spierings M, and Bowling DL. 2019. Temporal modulation in speech, music, and animal vocal communication: evidence of conserved function. ANNALS OF THE NEW YORK ACADEMY OF SCIENCES 1453:99-113. 10.1111/nyas.14228	Web of Science	Yes
Flores-Garcia M, de los Heros AF, Aso E, Grau-Sanchez J, Videla S, Rodriguez-Fornells A, Bonaventura J, and Fernandez-Duenas V. 2024. Dopamine dynamics in chronic pain: music-induced sex-dependent behavioral effects in mice. bioRxiv. 10.1101/2024.03.05.583510	Web of Science	Yes
Gamble MR. 1982. SOUND AND ITS SIGNIFICANCE FOR LABORATORY-ANIMALS. BIOLOGICAL REVIEWS OF THE CAMBRIDGE PHILOSOPHICAL SOCIETY 57:395-421. 10.1111/j.1469-185X.1982.tb00703.x	Web of Science	No
Gao F, Zhang JP, Sun XD, and Chen L. 2009. The effect of postnatal exposure to noise on sound level processing by auditory cortex neurons of rats in adulthood. PHYSIOLOGY & BEHAVIOR 97:369-373. 10.1016/j.physbeh.2009.03.004	Web of Science	No
Gao J, Chen SQ, Lin SY, and Han HJ. 2016. Effect of music therapy on pain behaviors in rats with bone cancer pain. JOURNAL OF BUON 21:466-472.	Web of Science	No
Gao X, Gong J, Yang B, Liu Y, Xu H, Hao Y, Jing J, Feng Z, and Li L. 2023. Effect of classical music on growth performance, stress level, antioxidant index, immune function and meat quality in broilers at different stocking densities. FRONTIERS IN VETERINARY SCIENCE 10. 10.3389/fvets.2023.1227654	Web of Science	Yes
Gebhart V, Buchberger W, Klotz I, Neururer S, Rungg C, Tucek G, Zenzmaier C, and Perkhofer S. 2020. Distraction-focused interventions on examination stress in nursing students: Effects on psychological stress and biomarker levels. A randomized controlled trial. INTERNATIONAL JOURNAL OF NURSING PRACTICE 26. 10.1111/ijn.12788	Web of Science	Yes
Georgiou SG, Anagnostou TL, Sideri AI, Gouletsou PG, Athanasiou LV, Kazakos G, Tsioli V, Dermisiadou E, and Galatos AD. 2024. Effect of classical music on light-plane anaesthesia and analgesia in dogs subjected to surgical nociceptive stimuli. SCIENTIFIC REPORTS 14. 10.1038/s41598-024-70343-4	Web of Science	Yes
Georgiou SG, Sideri AI, Anagnostou TL, Gouletsou PG, Tsioli VG, and Galatos AD. 2023. Effect of Classical Music on Depth of Sedation and Induction Propofol Requirements in Dogs. VETERINARY SCIENCES 10. 10.3390/vetsci10070433	Web of Science	No
Ginovart-Panisello GJ, Alsina-Pagès RM, Sanz, II, Monjo TP, and Prat MC. 2020. Acoustic Description of the Soundscape of a Real-Life Intensive Farm and Its Impact on Animal Welfare: A Preliminary Analysis of Farm Sounds and Bird Vocalisations. SENSORS 20. 10.3390/s20174732	Web of Science	Yes
Guérineau C, Looke M, Broseghini A, Mongillo P, and Marinelli L. 2024. Enjoy the silence: Preference and short-term effect of exposure to different acoustical stimuli in dogs. APPLIED ANIMAL BEHAVIOUR SCIENCE 281. 10.1016/j.applanim.2024.106452	Web of Science	No
Guerineau C, Looke M, Ganassin G, Bertotto D, Bortoletti M, Cavicchioli L, Furlati S, Mongillo P, and Marinelli L. 2022. Enrichment with classical music enhances affiliative behaviours in bottlenose dolphin. APPLIED ANIMAL BEHAVIOUR SCIENCE 254. 10.1016/j.applanim.2022.105696	Web of Science	Yes
Gvaryahu G, Cunningham DL, and Vantienhoven A. 1989. FILIAL IMPRINTING, ENVIRONMENTAL ENRICHMENT, AND MUSIC APPLICATION EFFECTS ON BEHAVIOR AND PERFORMANCE OF MEAT STRAIN CHICKS. POULTRY SCIENCE 68:211-217. 10.3382/ps.0680211	Web of Science	No
Hampton A, Ford A, Cox RE, III, Liu C-c, and Koh R. 2020. Effects of music on behavior and physiological stress response of domestic cats in a veterinary clinic. JOURNAL OF FELINE MEDICINE AND SURGERY 22:122-128. 10.1177/1098612X19828131	Web of Science	Yes
Hanafi SA, Zulkifli I, Ramiah SK, Chung ELT, Kamil R, and Awady EA. 2023. Prenatal auditory stimulation induces physiological stress responses in developing embryos and newly hatched chicks. POULTRY SCIENCE 102. 10.1016/j.psj.2022.102390	Web of Science	No
Hanbury DB, Fontenot MB, Highfill LE, Bingham W, Bunch D, and Watson SL. 2009. Efficacy of auditory enrichment in a prosimian primate (Otolemur garnettii). LAB ANIMAL 38:122-125. 10.1038/laban0409-122	Web of Science	No
Harley JJ, Rowden LJ, Clifforde LM, Power A, and Stanley CR. 2022. Preliminary investigation of the effects of a concert on the behavior of zoo animals. ZOO BIOLOGY 41:308-327. 10.1002/zoo.21676	Web of Science	Yes
Huo X, Wongkwanklom M, Phonraksa T, and Na-Lampang P. 2020. Veterinary Integrative Sciences 19:259-267. 10.12982/vis.2021.023	Web of Science	Yes
Imanpoor MR, Gholampour TE, and Zolfaghari M. 2011. Effect of Light and Music on Growth Performance and Survival Rate of Goldfish (Carassius auratus). IRANIAN JOURNAL OF FISHERIES SCIENCES 10:641-653.	Google Scholar	Yes
Jacob FG, Naas IdA, Salgado DDA, Baracho MdS, da Silva Lima ND, and Pereira DF. 2022. Does Environmental Enrichment with Music and Strobe Light Affect Broilers' Welfare? Analyzing Their On-Farm Reaction. AGRIENGINEERING 4:707-718. 10.3390/agriengineering4030045	Web of Science	Yes
Jang Y, Choi J-Y, Lee J, Kang Y, Kim N, Yoonminjung, Shin MC, Shin S-M, Sun S, and Lee J. 2023. Effects of Different Music Genres on the Stress Levels of Jeju Crossbred Horses	Web of Science	No
마방에서 음악장르에 따른 Jeju crossbred의 스트레스 변화 연구. Journal of Life Science 33:995-1001.	Web of Science	No
Kamar NNS, and Yusof NNM. 2023. The Impact of Music on Milk Production and Behaviour of Dairy Cattle. PERTANIKA JOURNAL OF TROPICAL AGRICULTURAL SCIENCE 46:385-400. 10.47836/pjtas.46.2.02	Web of Science	Yes
Kauser H, Roy S, Pal A, Sreenivas V, Mathur R, Wadhwa S, and Jain S. 2011. Prenatal Complex Rhythmic Music Sound Stimulation Facilitates Postnatal Spatial Learning but Transiently Impairs Memory in the Domestic Chick. DEVELOPMENTAL NEUROSCIENCE 33:48-56. 10.1159/000322449	Web of Science	No
Kedzierski W, Janczarek I, Stachurska A, and Wilk I. 2017a. Comparison of Effects of Different Relaxing Massage Frequencies and Different Music Hours on Reducing Stress Level in Race Horses. JOURNAL OF EQUINE VETERINARY SCIENCE 53:100-107. 10.1016/j.jevs.2017.02.004	Web of Science	No
Kedzierski W, Janczarek I, Stachurska A, and Wilk I. 2017b. Massage or music meant to be relaxing, result in lowering salivary cortisol concentration in race horses. PFERDEHEILKUNDE 33:146-151. 10.21836/PEM20170206	Web of Science	No
Kemp A. 2020. The Effects of Music on Dairy Production.	Web of Science	Yes
Kinnaird RF, and Wells DL. 2022. The effect of auditory stimulation on pet dogs' reactions to owner separation. APPLIED ANIMAL BEHAVIOUR SCIENCE 254. 10.1016/j.applanim.2022.105688	Web of Science	No
Kochewad SA, Gaur GK, Maurya VP, Bharti PK, Sahoo NR, Pandey HO, Singh M, and Verma MR. 2022. Effect of milking environment enrichment through music on production performance and behaviour in cattle. TROPICAL ANIMAL HEALTH AND PRODUCTION 54. 10.1007/s11250-022-03217-4	Web of Science	Yes
Kogan LR, Schoenfeld-Tacher R, and Simon AA. 2012. Behavioral effects of auditory stimulation on kenneled dogs. JOURNAL OF VETERINARY BEHAVIOR-CLINICAL APPLICATIONS AND RESEARCH 7:268-275. 10.1016/j.jveb.2011.11.002	Web of Science	No
Korsos G, Horvath K, Lukacs A, Vezer T, Glavits R, Fodor K, and Fekete SG. 2018. Effects of accelerated human music on learning and memory performance of rats. APPLIED ANIMAL BEHAVIOUR SCIENCE 202:94-99. 10.1016/j.applanim.2018.01.011	Web of Science	Yes
Kumar V, Nag TC, Sharma U, Jagannathan NR, and Wadhwa S. 2014. DIFFERENTIAL EFFECTS OF PRENATAL CHRONIC HIGH-DECIBEL NOISE AND MUSIC EXPOSURE ON THE EXCITATORY AND INHIBITORY SYNAPTIC COMPONENTS OF THE AUDITORY CORTEX ANALOG IN DEVELOPING CHICKS (GALLUS GALLUS DOMESTICUS). NEUROSCIENCE 269:302-317. 10.1016/j.neuroscience.2014.03.061	Web of Science	No
Lara M, Alvarenga N, Báez M, Ortiz H, Pedrozo R, Riveros J, Valenzano P, and Criscioni P. 2024. Incorporation of music in the milking process in dairy cows in a dairy cattle farm of Universidad Nacional de Asunción, Paraguay. REVISTA DE INVESTIGACIONES VETERINARIAS DEL PERU 35. 10.15381/rivep.v35i4.24932	Web of Science	No
Lemcke MC, Ebinghaus A, and Knierim U. 2021. Impact of Music Played in an Automatic Milking System on Cows' Milk Yield and Behavior-A Pilot Study. DAIRY 2:73-78. 10.3390/dairy2010007	Web of Science	No
Li J, Li X, Liu H, Li J, Han Q, Wang C, Zeng X, Li Y, Ji W, Zhang R, and Bao J. 2021. Effects of music stimulus on behavior response, cortisol level, and horizontal immunity of growing pigs. JOURNAL OF ANIMAL SCIENCE 99. 10.1093/jas/skab043	Web of Science	Yes
Li X, Zhao JN, Zhao P, Zhang X, Bi YJ, Li JH, Liu HG, Wang C, and Bao J. 2019. Behavioural responses of piglets to different types of music. ANIMAL 13:2319-2326. 10.1017/S1751731119000260	Web of Science	Yes
Lindig AM, McGreevy PD, and Crean AJ. 2020. Musical Dogs: A Review of the Influence of Auditory Enrichment on Canine Health and Behavior. ANIMALS 10. 10.3390/ani10010127	Web of Science	Yes
Lu YX, Liu M, Shi SS, Jiang H, Yang LJ, Liu X, Zhang QA, and Pan F. 2010. Effects of Stress in Early Life on Immune Functions in Rats With Asthma and the Effects of Music Therapy. JOURNAL OF ASTHMA 47:526-531. 10.3109/02770901003801964	Web of Science	No
Mao XH, Cai DD, and Lou W. 2022. Music alleviates pain perception in depression mouse models by promoting the release of glutamate in the hippocampus of mice to act on GRIK5. NUCLEOSIDES NUCLEOTIDES & NUCLEIC ACIDS 41:463-473. 10.1080/15257770.2022.2051048	Web of Science	No
Marchetto L, Barcellos LJG, Koakoski G, Soares SM, Pompermaier A, Maffi VC, Costa R, da Silva CG, Zorzi NR, Demin KA, Kalueff AV, and Barcellos HHdA. 2021. Auditory environmental enrichment prevents anxiety-like behavior, but not cortisol responses, evoked by 24-h social isolation in zebrafish. BEHAVIOURAL BRAIN RESEARCH 404. 10.1016/j.bbr.2021.113169	Google Scholar	Yes
Mayagoitia-Novales L, Cerda-Molina AL, Martín-Guerrero MA, Muñoz-Zamudio E, Estudillo-Mendoza GR, and Borráz-León JI. 2024. The Comparative Effect of Occupational and Musical Enrichment on Fecal Glucocorticoid Metabolite Levels in a Captive Colony of Stumptail Macaques (Macaca arctoides). BIOLOGY-BASEL 13. 10.3390/biology13020124	Web of Science	No
Mendes JP, Caldara FR, Burbarelli MFD, Valentim JK, Mandú DFD, Garcia RG, Almeida-Paz ICD, Odakura AM, and da Silva MIL. 2023. Performance and Welfare of Sows Exposed to Auditory Environmental Enrichment in Mixed or Collective Housing Systems. ANIMALS 13. 10.3390/ani13071226	Web of Science	No
Mira F, Costa A, Mendes E, Azevedo P, and Carreira LM. 2016. A pilot study exploring the effects of musical genres on the depth of general anaesthesia assessed by haemodynamic responses. JOURNAL OF FELINE MEDICINE AND SURGERY 18:673-678. 10.1177/1098612X15588968	Web of Science	No
Moraes MM, Rabelo PCR, Pinto VA, Pires W, Wanner SP, Szawka RE, and Soares DD. 2018. Auditory stimulation by exposure to melodic music increases dopamine and serotonin activities in rat forebrain areas linked to reward and motor control. NEUROSCIENCE LETTERS 673:73-78. 10.1016/j.neulet.2018.02.058	Web of Science	No
Nian HY, Zhang RX, Ding SS, Wang YL, Li JF, Liu HG, Li JH, Li X, and Bao J. 2023. Emotional responses of piglets under long-term exposure to negative and positive auditory stimuli. DOMESTIC ANIMAL ENDOCRINOLOGY 82. 10.1016/j.domaniend.2022.106771	Web of Science	No
Niu TY, Xiang BC, Huang PY, Yang XG, Chai LH. 2025. Effects of music enrichment on the welfare of small ornamental fishes. Aquacult Rep 43:9 DOI 10.1016/j.aqrep.2025.10295.	Google Scholar	Yes
Papadakakis A, Sidiropoulou K, and Panagis G. 2019. Music exposure attenuates anxiety- and depression-like behaviors and increases hippocampal spine density in male rats. BEHAVIOURAL BRAIN RESEARCH 372. 10.1016/j.bbr.2019.112023	Web of Science	No
Papoutsoglou SE, Karakatsouli N, Batzina A, Papoutsoglou ES, and Tsopelakos A. 2008. Effect of music stimulus on gilthead seabream Sparus aurata physiology under different light intensity in a re-circulating water system. JOURNAL OF FISH BIOLOGY 73:980-1004. 10.1111/j.1095-8649.2008.02001.x	Google Scholar	Yes
Papoutsoglou SE, Karakatsouli N, Louizos E, Chadio S, Kalogiannis D, Dalla C, Polissidis A, Papadopoulou-Daifoti Z. 2007. Effect of Mozart's music (Romanze-Andante of "Eine Kleine Nacht Musik", sol major, K525) stimulus on common carp (Cyprinus carpio L.) physiology under different light conditions. Aquac Eng 36:61-72 DOI 10.1016/j.aquaeng.2006.07.001	Google Scholar	Yes
Papoutsoglou SE, Karakatsouli N, Papoutsoglou ES, and Vasilikos G. 2010. Common carp (Cyprinus carpio) response to two pieces of music ("Eine Kleine Nachtmusik" and "Romanza") combined with light intensity, using recirculating water system. FISH PHYSIOLOGY AND BIOCHEMISTRY 36:539-554. 10.1007/s10695-009-9324-8	Google Scholar	Yes
Papoutsoglou SE, Karakatsouli N, Psarrou A, Apostolidou S, Papoutsoglou ES, Batzina A, Leondaritis G, and Sakellaridis N. 2015. Gilthead seabream (Sparus aurata) response to three music stimuli (Mozart-"Eine Kleine Nachtmusik," Anonymous-"Romanza," Bach-"Violin Concerto No. 1") and white noise under recirculating water conditions. FISH PHYSIOLOGY AND BIOCHEMISTRY 41:219-232. 10.1007/s10695-014-00…	Google Scholar	Yes
Papoutsoglou SE, Karakatsouli N, Skouradakis C, Papoutsoglou ES, Batzina A, Leondaritis G, and Sakellaridis N. 2013. Effect of musical stimuli and white noise on rainbow trout (Oncorhynchus mykiss) growth and physiology in recirculating water conditions. AQUACULTURAL ENGINEERING 55:16-22. 10.1016/j.aquaeng.2013.01.003	Google Scholar	Yes
Paz JEG, da Costa FVA, Nunes LN, Monteiro ER, and Jung J. 2022. Evaluation of music therapy to reduce stress in hospitalized cats. JOURNAL OF FELINE MEDICINE AND SURGERY 24:1046-1052. 10.1177/1098612X211066484	Web of Science	No
Peveler JL, and Hickman DL. 2018. Effects of Music Enrichment on Individually Housed Male New Zealand White Rabbits. JOURNAL OF THE AMERICAN ASSOCIATION FOR LABORATORY ANIMAL SCIENCE 57:695-697. 10.30802/AALAS-JAALAS-17-000153	Web of Science	No
Piitulainen R, and Hirskyj-Douglas I. 2020. Music for Monkeys: Building Methods to Design with White-Faced Sakis for Animal-Driven Audio Enrichment Devices. ANIMALS 10. 10.3390/ani10101768	Web of Science	Yes
Pouca CV, and Brown C. 2018. Food approach conditioning and discrimination learning using sound cues in benthic sharks. ANIMAL COGNITION 21:481-492. 10.1007/s10071-018-1183-1	Google Scholar	Yes
Psyrdellis M, Abrahan VD, Cetratelli C, and Justel N. 2017. Rock influences spatial memory in adult rats, while classical music do not. PSICOLOGICA 38:177-193.	Web of Science	No
Ren JY, and Lu J. 2024. HEAVY METAL MUSIC, HIP-HOP MUSIC AND CONSTRUCTION NOISE INDUCES DEPRESSIVE SYMPTOMS IN MICE. ASEAN JOURNAL OF PSYCHIATRY 25:1-14. 10.54615/2231-7805.47377	Web of Science	No
Ren ZM, Wang JC, Wang CL, Mu CK, Ye YF, and Shi C. 2022. Music stimulus has a positive effect on survival and development of the larvae in swimming crab Portunus trituberculatus. JOURNAL OF OCEANOLOGY AND LIMNOLOGY 40:1277-1285. 10.1007/s00343-021-1060-7	Web of Science	No
Rizzolo L, Leger M, Corvaisier S, Groussard M, Platel H, Bouet V, Schumann-Bard P, and Freret T. 2021. Long-Term Music Exposure Prevents Age-Related Cognitive Deficits in Rats Independently of Hippocampal Neurogenesis. CEREBRAL CORTEX 31:620-634. 10.1093/cercor/bhaa247	Web of Science	No
Robbins L, and Margulis SW. 2014. The Effects of Auditory Enrichment on Gorillas. ZOO BIOLOGY 33:197-203. 10.1002/zoo.21127	Web of Science	No
Robbins L, and Margulis SW. 2016. Music for the birds: effects of auditory enrichment on captive bird species. ZOO BIOLOGY 35:29-34. 10.1002/zoo.21260	Web of Science	No
Saghari H, Sheibani V, Esmaeilpour K, and Rehman NU. 2021. Music Alleviates Learning and Memory Impairments in an Animal Model of Post-Traumatic Stress Disorder. BIOINTERFACE RESEARCH IN APPLIED CHEMISTRY 11:7775-7784. 10.33263/BRIAC111.77757784	Web of Science	No
Sauquet T, and Llorente M. 2014. Do Chimpanzees Like Videos and Music? Sensorial Stimulation and Its Impact on the Welfare of Chimpanzees at the Fundacio Mona (Girona, Spain). FOLIA PRIMATOLOGICA 85:55-55.	Web of Science	No
Sheikhi S, and Saboory E. 2015. Neuroplasticity Changes of Rat Brain by Musical Stimuli during Fetal Period. CELL JOURNAL 16:448-455.	Web of Science	No
Shinozuka K, Ono H, Watanabe S. 2013. Reinforcing and discriminative stimulus properties of music in goldfish. Behav Processes 99:26-33 DOI 10.1016/j.beproc.2013.06.009	Google Scholar	Yes
Silva FRS, Miranda KODS, Piedade SMDS, and Salgado DDA. 2017. EFFECT OF AUDITORY ENRICHMENT (MUSIC) IN PREGNANT SOWS WELFARE. ENGENHARIA AGRICOLA 37:215-225. 10.1590/1809-4430-Eng.Agric.v37n2p215-225/2017	Web of Science	Yes
Singh N, Sharma D. 2022. A review study of impact assessment of musical sounds in the context of physical, behavioural and dietary aspects of fishes. JOURNAL OF EXPERIMENTAL ZOOLOGY INDIA 26:301-310 DOI 10.51470/jez.2023.26.1.301.	Google Scholar	Yes
Snowdon CT. 2021. Animal Signals, Music and Emotional Well-Being. ANIMALS 11. 10.3390/ani11092670	Web of Science	Yes
Stachurska A, Janczarek I, Wilk I, and Kedzierski W. 2015. Does Music Influence Emotional State in Race Horses? JOURNAL OF EQUINE VETERINARY SCIENCE 35:650-656. 10.1016/j.jevs.2015.06.008	Web of Science	No
Stachurska A, Sniadek J, and Janczarek I. 2017. First reaction of the heart rate in horses to different genres of music played in the stable. MEDYCYNA WETERYNARYJNA-VETERINARY MEDICINE-SCIENCE AND PRACTICE 73:500-504. 10.21521/mw.5753	Web of Science	No
Sutoo D, and Akiyama K. 2004. Music improves dopaminergic neurotransmission: demonstration based on the effect of music on blood pressure regulation. BRAIN RESEARCH 1016:255-262. 10.1016/j.brainres.2004.05.018	Web of Science	No
Taheri F, Joushi S, Esmaeilpour K, Sheibani V, Ebrahimi MN, and Zadeh ZT. 2023. Music alleviates cognitive impairments in an animal model of autism. INTERNATIONAL JOURNAL OF DEVELOPMENTAL NEUROSCIENCE 83:399-416. 10.1002/jdn.10260	Web of Science	No
Taheri F, Joushi S, Mohammadipoor-Ghasemabad L, Rad I, Esmaeilpour K, and Sheibani V. 2024. Effects of music on cognitive behavioral impairments in both sex of adult rats exposed prenatally to valproic acid. BIRTH DEFECTS RESEARCH 116. 10.1002/bdr2.2300	Web of Science	No
Tandirerung RJ, Irwanto, and Krisna AAN. 2023. The effect of Mozart's classical music on blood pressure in Wistar white rats (Rattus norvegicus). BALI MEDICAL JOURNAL 12:2055-2057. 10.15562/bmj.v12i2.4577	Web of Science	No
Toth B, Bársony P, Kusza S. 2025. Noise Sources and Music Stimuli in Teleost Fish Aquaculture Systems-A Review. Fishes 10:30 DOI 10.3390/fishes10110565	Google Scholar	Yes
Trzesniak C, Biscaro ACL, Sardeli AV, Faria ISL, Sartori CR, Vitorino LM, and Faria RS. 2024. The influence of classical music on learning and memory in rats: a systematic review and meta-analysis. COGNITIVE PROCESSING 25:1-7. 10.1007/s10339-023-01167-9	Web of Science	No
Uchiyama M, Jin X, Zhang Q, Amano A, Watanabe T, and Niimi M. 2012. Music Exposure Induced Prolongation of Cardiac Allograft Survival and Generated Regulatory CD4+ Cells in Mice. TRANSPLANTATION PROCEEDINGS 44:1076-1079. 10.1016/j.transproceed.2012.02.008	Web of Science	No
Uetake K, Hurnik JF, and Johnson L. 1997. Effect of music on voluntary approach of dairy cows to an automatic milking system. APPLIED ANIMAL BEHAVIOUR SCIENCE 53:175-182. 10.1016/S0168-1591(96)01159-8	Web of Science	No
Wallace EK, Altschul D, Korfer K, Benti B, Kaeser A, Lambeth S, Waller BM, and Slocombe KE. 2017. Is music enriching for group-housed captive chimpanzees (Pan troglodytes)? PLOS ONE 12. 10.1371/journal.pone.0172672	Web of Science	No
Wallace EK, Kingston-Jones M, Ford M, and Semple S. 2013. An investigation into the use of music as potential auditory enrichment for moloch gibbons (Hylobates moloch). ZOO BIOLOGY 32:423-426. 10.1002/zoo.21074	Web of Science	No
Wang H, Fang F, Fang CY, Zhao RS, and Wang SX. 2020. Changes in neuropeptides related to food intake in the rat arcuate nucleus after chronic immobilization stress and the effect of comfortable music exposure. BIOCELL 44:421-429. 10.32604/biocell.2020.010257	Web of Science	No
Wang HW, Wang YL, Chai YW, Zhang HR, Chang QQ, Li JH, Zhang RX, and Bao J. 2024. Prolonged exposure to a music-enriched environment mitigates acute noise-induced inflammation and apoptosis in the chicken spleen by modulating the Keap-1/Nrf2 and NF-kB pathways. POULTRY SCIENCE 103. 10.1016/j.psj.2024.104100	Web of Science	No
Wells DL, Coleman D, and Hepper PG. 2005. Auditory enrichment for zoo-housed gorillas (Gorilla gorilla gorilla). AMERICAN JOURNAL OF PRIMATOLOGY 66:147-147.	Web of Science	No
Wells DL, and Irwin RM. 2008. Auditory stimulation as enrichment for zoo-housed Asian elephants (Elephas maximus). ANIMAL WELFARE 17:335-340.	Web of Science	Yes
Wisniewska M, Janczarek I, Wilk I, and Wnuk-Pawlak E. 2019. Use of Music Therapy in Aiding the Relaxation of Geriatric Horses. JOURNAL OF EQUINE VETERINARY SCIENCE 78:89-93. 10.1016/j.jevs.2018.12.011	Web of Science	No
Xiao Y, Rong D, Ye H, Duan Y, Qiao L, Zuo L, Liu L, Bayram H, and Wang J. 2025. Music Aggravates Catechol-Induced Behavioural Abnormality and Redox Imbalance in Zebrafish. INTERNATIONAL JOURNAL OF DEVELOPMENTAL NEUROSCIENCE 85. 10.1002/jdn.70018	Google Scholar	Yes
Xing YS, Chen WX, Wang YR, Jing W, Gao S, Guo DQ, Xia Y, and Yao DZ. 2016. Music exposure improves spatial cognition by enhancing the BDNF level of dorsal hippocampal subregions in the developing rats. BRAIN RESEARCH BULLETIN 121:131-137. 10.1016/j.brainresbull.2016.01.009	Web of Science	No
Xu JH, Yu LP, Cai R, Zhang JP, and Sun XD. 2009. Early auditory enrichment with music enhances auditory discrimination learning and alters NR2B protein expression in rat auditory cortex. BEHAVIOURAL BRAIN RESEARCH 196:49-54. 10.1016/j.bbr.2008.07.018	Web of Science	No
Yamchi NN, Ashrafi MMA, Abbasi H, Amjadi F, Geranmayeh MH, Shirazi R, Tamadon A, Rahbarghazi R, and Mahdipour M. 2022. Classical music restored fertility status in rat model of premature ovarian failure. BMC COMPLEMENTARY MEDICINE AND THERAPIES 22. 10.1186/s12906-022-03759-y	Web of Science	No
Yang CX, Zhao J, Xu MM, Ji BT, Li JX, Wang JX, Yang XY. 2025. Evaluation of the impact of music on antioxidant mechanisms and survival in salt-stressed goldfish. Open Chem 23:11 DOI 10.1515/chem-2025-0182.	Google Scholar	Yes
Zapata-Cardona J, Ceballos MC, and Rodriguez BdJ. 2024. Music and Emotions in Non-Human Animals from Biological and Comparative Perspectives. ANIMALS 14. 10.3390/ani14101491	Web of Science	Yes
Zhang YT, Vatanpour M, Vatanpour M, Tayyebi S, Baghani O, and Abbasnejad M. 2022. Prenatal Exposure to Classical Music Improves Learning and Memory in Adult Rats Possible Anxiolytic or Antistress Effects. EUROPEAN JOURNAL OF PSYCHOLOGY OPEN. 10.1024/2673-8627/a000018	Web of Science	No
Zhao P, Zhao JN, Liu HG, Zhang RX, Li JH, Zhang MY, Wang C, Bi YJ, Zhang X, Yi R, Li X, and Bao J. 2021. Effects of long-term exposure to music on behaviour, immunity and performance of piglets. ANIMAL PRODUCTION SCIENCE 61:532-539. 10.1071/AN20407	Web of Science	No
Zhao S, Cui WG, Yin GA, Wei HD, Li JH, and Bao J. 2023a. Effects of Different Auditory Environments on Behavior, Learning Ability, and Fearfulness in 4-Week-Old Laying Hen Chicks. ANIMALS 13. 10.3390/ani13193022	Web of Science	No
Zhao S, Xu CZ, Zhang RX, Li X, Li JH, and Bao J. 2022. Effect of prenatal different auditory environment on learning ability and fearfulness in chicks. ANIMAL BIOSCIENCE 35:1454-1460. 10.5713/ab.21.0470	Web of Science	No
Zhao S, Zhang R, Li C, Li Y, Li J, Xu C, and Bao J. 2023b. The Effect of Short-term Classical Music stimulus on Behavior and Tonic Immobility Reaction of Pullets. JOURNAL OF APPLIED ANIMAL WELFARE SCIENCE 26:386-392. 10.1080/10888705.2021.198372	Web of Science	No
